# Supplementary material for: Primary healthcare providers’ knowledge, attitudes, and practices regarding cancer screening recommendation and referral in Georgia, 2023
Source: Eur J Gen Pract. 2025 Nov 24;31(1):2582292. doi: 10.1080/13814788.2025.2582292 (PMC12646092; doi:10.1080/13814788.2025.2582292)
Supplement: Supplemental Material [file IGEN_A_2582292_SM0205.zip]

Archive with 3 entries (2 files):
- IGEN_2582292_suppl_data/
- IGEN_2582292_suppl_data/ejgp-2025-0033-File002.doc
- IGEN_2582292_suppl_data/ejgp-2025-0033-File003.docx
